# Supplementary material for: Physical Fitness Level in 9–11-Year-Old Italian Children Is Affected by Body Mass Index and Frequency of Sport Practice but Not by Peak Height Velocity and Relative Age Effect
Source: Sports (Basel). 2026 Jan 3;14(1):10. doi: 10.3390/sports14010010 (PMC12845823; doi:10.3390/sports14010010)
Supplement: Supplementary file 1 [file sports-14-00010-s001.zip]

Archive with 1 entries (1 files):
- sports-3947330-supplementary.pdf
